# Supplementary material for: Predicting In-Hospital Antibiotic Use in the Medical Department: Derivation and Validation Study
Source: Antibiotics (Basel). 2022 Jun 16;11(6):813. doi: 10.3390/antibiotics11060813 (PMC9219723; doi:10.3390/antibiotics11060813)
Supplement: Supplementary file 1 [file antibiotics-11-00813-s001.zip]

Archive with 1 entries (1 files):
- antibiotics-1702321-supplementary.pdf
